# Supplementary material for: Objective and automated protocols for the evaluation of biomedical search engines using No Title Evaluation protocols
Source: BMC Bioinformatics. 2008 Feb 29;9:132. doi: 10.1186/1471-2105-9-132 (PMC2292696; doi:10.1186/1471-2105-9-132)
Supplement: Additional file 1 — Description of the second set of search methods used to prepare Figure 2. The file is in text format, tab delimited. Fields are described in the first line of the file. The file is in the format suitable to configure Twease for the specific search methods, but the information is similar to that shown in Table 3 of this manuscript (first set of search methods studied). [file 1471-2105-9-132-S1.txt]

#slider    condition_params	[query_distrib_class]	[query_distrib_params]	[query_expander_class]	[query_expander_params]

80	tag=001,scorerName=bm25ec,freqType=max,shortfn=true,runType=automatic,k1=0.1D,b=0.3D	twease.query.blindexpansion.DisjunctiveQueryDistributor	maxWordKeep=8
80	tag=002,scorerName=bm25ec,freqType=max,shortfn=true,runType=automatic,k1=1.3D,b=0.5D	twease.query.blindexpansion.DisjunctiveQueryDistributor	maxWordKeep=8
80	tag=003,scorerName=bm25ec,freqType=max,shortfn=true,runType=automatic,k1=1.2D,b=0.75D	twease.query.blindexpansion.DisjunctiveQueryDistributor	maxWordKeep=8
80	tag=004,scorerName=bm25ec,freqType=max,shortfn=true,runType=automatic,k1=1.2D,b=0.5D	twease.query.blindexpansion.DisjunctiveQueryDistributor	maxWordKeep=8

80	tag=011,scorerName=bm25ec,freqType=max,shortfn=true,runType=automatic,k1=0.1D,b=0.3D	twease.query.blindexpansion.DisjunctiveQueryDistributor	maxWordKeep=8	twease.query.blindexpansion.TermSelPseudoRelQueryExpander	maxNewTerms=15,documentsToInspect=15
80	tag=012,scorerName=bm25ec,freqType=max,shortfn=true,runType=automatic,k1=1.3D,b=0.5D	twease.query.blindexpansion.DisjunctiveQueryDistributor	maxWordKeep=8	twease.query.blindexpansion.TermSelPseudoRelQueryExpander	maxNewTerms=15,documentsToInspect=15
80	tag=013,scorerName=bm25ec,freqType=max,shortfn=true,runType=automatic,k1=1.2D,b=0.75D	twease.query.blindexpansion.DisjunctiveQueryDistributor	maxWordKeep=8	twease.query.blindexpansion.TermSelPseudoRelQueryExpander	maxNewTerms=15,documentsToInspect=15
80	tag=014,scorerName=bm25ec,freqType=max,shortfn=true,runType=automatic,k1=1.2D,b=0.5D	twease.query.blindexpansion.DisjunctiveQueryDistributor	maxWordKeep=8	twease.query.blindexpansion.TermSelPseudoRelQueryExpander	maxNewTerms=15,documentsToInspect=15

80	tag=201,shortfn=true,scorerName=bm25ec,runType=automatic	twease.query.blindexpansion.DisjunctiveQueryDistributor	maxWordKeep=8	twease.query.blindexpansion.TermSelPseudoRelQueryExpander	maxNewTerms=5,documentsToInspect=20
80	tag=202,shortfn=true,scorerName=vigna,runType=automatic	twease.query.blindexpansion.CombinationAndThenQueryDistributor	maxInclude=1,maxWordKeep=8
80	tag=203,shortfn=true,scorerName=bm25ec,runType=automatic	twease.query.blindexpansion.CombinationAndThenQueryDistributor	maxInclude=1,maxWordKeep=8
80	tag=204,shortfn=true,scorerName=vigna-bm25ec,runType=automatic	twease.query.blindexpansion.CombinationAndThenQueryDistributor	maxInclude=1,maxWordKeep=8
80	tag=205,shortfn=true,scorerName=bm25,runType=automatic	twease.query.blindexpansion.DisjunctiveQueryDistributor	maxWordKeep=8	twease.query.blindexpansion.TermSelPseudoRelQueryExpander	maxNewTerms=5,documentsToInspect=20
80	tag=206,shortfn=true,scorerName=bm25ec,runType=automatic	twease.query.blindexpansion.LinearAndThenQueryDistributor	maxInclude=1,maxWordKeep=8
80	tag=207,shortfn=true,scorerName=vigna,runType=automatic	twease.query.blindexpansion.LinearAndThenQueryDistributor	maxInclude=1,maxWordKeep=8

0	tag=306,shortfn=true,scorerName=bm25ec,runType=automatic	twease.query.blindexpansion.DisjunctiveQueryDistributor	maxWordKeep=8	twease.query.blindexpansion.TermSelPseudoRelQueryExpander	maxNewTerms=5,documentsToInspect=20
0	tag=307,shortfn=true,scorerName=vigna,runType=automatic	twease.query.blindexpansion.CombinationAndThenQueryDistributor	maxInclude=1,maxWordKeep=8
0	tag=308,shortfn=true,scorerName=bm25ec,runType=automatic	twease.query.blindexpansion.CombinationAndThenQueryDistributor	maxInclude=1,maxWordKeep=8
0	tag=309,shortfn=true,scorerName=vigna-bm25ec,runType=automatic	twease.query.blindexpansion.CombinationAndThenQueryDistributor	maxInclude=1,maxWordKeep=8
0	tag=310,shortfn=true,scorerName=bm25,runType=automatic	twease.query.blindexpansion.DisjunctiveQueryDistributor	maxWordKeep=8	twease.query.blindexpansion.TermSelPseudoRelQueryExpander	maxNewTerms=5,documentsToInspect=20
0	tag=311,shortfn=true,scorerName=vigna,runType=automatic	twease.query.blindexpansion.LinearAndThenQueryDistributor	maxInclude=1,maxWordKeep=8

80	tag=410,shortfn=true,scorerName=bm25ec,runType=automatic	twease.query.blindexpansion.DisjunctiveQueryDistributor	maxWordKeep=4	twease.query.blindexpansion.TermSelPseudoRelQueryExpander	maxNewTerms=5,documentsToInspect=20
80	tag=411,shortfn=true,scorerName=vigna,runType=automatic	twease.query.blindexpansion.CombinationAndThenQueryDistributor	maxInclude=1,maxWordKeep=4
80	tag=412,shortfn=true,scorerName=bm25ec,runType=automatic	twease.query.blindexpansion.CombinationAndThenQueryDistributor	maxInclude=1,maxWordKeep=4
80	tag=413,shortfn=true,scorerName=vigna-bm25ec,runType=automatic	twease.query.blindexpansion.CombinationAndThenQueryDistributor	maxInclude=1,maxWordKeep=4
80	tag=414,shortfn=true,scorerName=bm25,runType=automatic	twease.query.blindexpansion.DisjunctiveQueryDistributor	maxWordKeep=4	twease.query.blindexpansion.TermSelPseudoRelQueryExpander	maxNewTerms=5,documentsToInspect=20
80	tag=415,shortfn=true,scorerName=vigna,runType=automatic	twease.query.blindexpansion.LinearAndThenQueryDistributor	maxInclude=1,maxWordKeep=4	twease.query.blindexpansion.TermSelPseudoRelQueryExpander	maxNewTerms=5,documentsToInspect=20

80	tag=515,shortfn=true,scorerName=bm25ec,runType=automatic	twease.query.blindexpansion.DisjunctiveQueryDistributor	maxWordKeep=10	twease.query.blindexpansion.TermSelPseudoRelQueryExpander	maxNewTerms=15,documentsToInspect=20
80	tag=516,shortfn=true,scorerName=vigna,runType=automatic	twease.query.blindexpansion.CombinationAndThenQueryDistributor	maxInclude=2,maxWordKeep=10
80	tag=517,shortfn=true,scorerName=bm25ec,runType=automatic	twease.query.blindexpansion.CombinationAndThenQueryDistributor	maxInclude=2,maxWordKeep=10
80	tag=518,shortfn=true,scorerName=vigna-bm25ec,runType=automatic	twease.query.blindexpansion.CombinationAndThenQueryDistributor	maxInclude=2,maxWordKeep=10
80	tag=519,shortfn=true,scorerName=bm25,runType=automatic	twease.query.blindexpansion.DisjunctiveQueryDistributor	maxWordKeep=10	twease.query.blindexpansion.TermSelPseudoRelQueryExpander	maxNewTerms=15,documentsToInspect=20
80	tag=520,shortfn=true,scorerName=vigna,runType=automatic	twease.query.blindexpansion.LinearAndThenQueryDistributor	maxInclude=1,maxWordKeep=8

200	tag=615,shortfn=true,scorerName=bm25ec,runType=automatic	twease.query.blindexpansion.DisjunctiveQueryDistributor	maxWordKeep=10	twease.query.blindexpansion.TermSelPseudoRelQueryExpander	maxNewTerms=15,documentsToInspect=20
200	tag=616,shortfn=true,scorerName=vigna,runType=automatic	twease.query.blindexpansion.CombinationAndThenQueryDistributor	maxInclude=2,maxWordKeep=10
200	tag=617,shortfn=true,scorerName=bm25ec,runType=automatic	twease.query.blindexpansion.CombinationAndThenQueryDistributor	maxInclude=2,maxWordKeep=10
200	tag=618,shortfn=true,scorerName=vigna-bm25ec,runType=automatic	twease.query.blindexpansion.CombinationAndThenQueryDistributor	maxInclude=2,maxWordKeep=10
200	tag=619,shortfn=true,scorerName=bm25,runType=automatic	twease.query.blindexpansion.DisjunctiveQueryDistributor	maxWordKeep=10	twease.query.blindexpansion.TermSelPseudoRelQueryExpander	maxNewTerms=15,documentsToInspect=20
200	tag=620,shortfn=true,scorerName=vigna,runType=automatic	twease.query.blindexpansion.LinearAndThenQueryDistributor	maxInclude=1,maxWordKeep=8	twease.query.blindexpansion.TermSelPseudoRelQueryExpander	maxNewTerms=15,documentsToInspect=20
